# Supplementary material for: Synthesis of Dense 1,2,3-Triazole Polymers Soluble in Common Organic Solvents
Source: Polymers (Basel). 2021 May 17;13(10):1627. doi: 10.3390/polym13101627 (PMC8156623; doi:10.3390/polym13101627)
Supplement: Supplementary file 1 [file polymers-13-01627-s001.zip]

Archive with 1 entries (1 files):
- polymers-1206885-supplementary.pdf
